# Supplementary material for: Noradrenaline and Adrenoreceptors Are Involved in the Regulation of Prostaglandin I2 Production in the Porcine Endometrium after Experimentally Induced Inflammation
Source: Int J Mol Sci. 2024 Jun 7;25(12):6313. doi: 10.3390/ijms25126313 (PMC11204358; doi:10.3390/ijms25126313)
Supplement: Supplementary file 1 [file ijms-25-06313-s001.zip]

Archive with 1 entries (1 files):
- ijms-2941940-supplementary.pdf
